# Supplementary material for: New Insights into the Neuromyogenic Spectrum of a Gain of Function Mutation in SPTLC1
Source: Genes (Basel). 2022 May 17;13(5):893. doi: 10.3390/genes13050893 (PMC9140917; doi:10.3390/genes13050893)
Supplement: Supplementary file 1 [file genes-13-00893-s001.zip]

Archive with 1 entries (1 files):
- genes-1610425-supplementary.pdf
